# Supplementary material for: Adolescent Connectedness: A Scoping Review of Available Measures and Their Psychometric Properties
Source: Front Psychol. 2022 May 18;13:856621. doi: 10.3389/fpsyg.2022.856621 (PMC9159472; doi:10.3389/fpsyg.2022.856621)
Supplement: Supplementary file 1 [file Data_Sheet_1.zip]

Archive with 4 entries (4 files):
- Supplementary File 1-Search Strategy.docx
- Supplementary File 2-Characteristices of Included Studies.docx
- Supplementary File 3_Total Measures.docx
- Supplementary File 4-Measures per domain of Connectedness.docx
